# Supplementary material for: Clinical and Prognostic Significance of p-ANCA Positivity in Idiopathic Pulmonary Fibrosis: A Retrospective Observational Study
Source: Diagnostics (Basel). 2023 May 27;13(11):1882. doi: 10.3390/diagnostics13111882 (PMC10253038; doi:10.3390/diagnostics13111882)
Supplement: Supplementary file 1 [file diagnostics-13-01882-s001.zip]

Archive with 1 entries (1 files):
- diagnostics-2401368-supplementary.pdf
